# Supplementary material for: Added Value of Next Generation Sequencing in Characterizing the Evolution of HIV-1 Drug Resistance in Kenyan Youth
Source: Viruses. 2023 Jun 22;15(7):1416. doi: 10.3390/v15071416 (PMC10383797; doi:10.3390/v15071416)
Supplement: Supplementary file 1 [file viruses-15-01416-s001.zip]

Archive with 1 entries (1 files):
- viruses-2454708-supplementary.pdf
